# Supplementary material for: Early Response of the Populus nigra L. × P. maximowiczii Hybrid to Soil Enrichment with Metals
Source: Int J Mol Sci. 2024 Nov 21;25(23):12520. doi: 10.3390/ijms252312520 (PMC11641318; doi:10.3390/ijms252312520)
Supplement: Supplementary file 1 [file ijms-25-12520-s001.zip]

Archive with 1 entries (1 files):
- ijms-3295338-Suplementary Materials.pdf
